# Supplementary material for: Improved Antibiotic Prescribing for Acute Conjunctivitis After Operational Research: A Before-and-After Study in a Ghanaian Eye Hospital
Source: Trop Med Infect Dis. 2025 Oct 22;10(11):301. doi: 10.3390/tropicalmed10110301 (PMC12656491; doi:10.3390/tropicalmed10110301)
Supplement: Supplementary file 1 [file tropicalmed-10-00301-s001.zip]

Archive with 1 entries (1 files):
- tropicalmed-3865721-supplementary.pdf
